# Supplementary material for: Feature point based 3D tracking of multiple fish from multi-view images
Source: PLoS One. 2017 Jun 30;12(6):e0180254. doi: 10.1371/journal.pone.0180254 (PMC5493374; doi:10.1371/journal.pone.0180254)
Supplement: S1 File — (ZIP) [file pone.0180254.s003.zip]

Archive with 8 entries (8 files):
- backGround.jpg
- Demo.m
- linemark.m
- skeanalysis.mexw64
- skeleton.mexw64
- skemark.m
- t1.jpg
- t2.jpg
