# Supplementary material for: Feature point based 3D tracking of multiple fish from multi-view images
Source: PLoS One. 2017 Jun 30;12(6):e0180254. doi: 10.1371/journal.pone.0180254 (PMC5493374; doi:10.1371/journal.pone.0180254)
Supplement: S1 File — (ZIP) [file pone.0180254.s003.zip › Demo.m]

close all;
clear all;
background = imread('backGround.jpg');
im = imread('t1.jpg');   
mask = background(:, :) - im(:, :) > 30;    
mask = imfill(mask, 'holes');      
mask = bwareaopen(mask, 100);
mask = medfilt2(mask, [5, 5]);  
figure;
imshow(im);
[ske, r] = skeleton(mask);     
mainske = bwmorph(ske > 50, 'thin', inf);
hold on;   
[d, ep, jp] = skeanalysis(mainske);   
skemark(mainske,ske, ep, jp, r);       
hold off;     
