# Supplementary material for: Feature point based 3D tracking of multiple fish from multi-view images
Source: PLoS One. 2017 Jun 30;12(6):e0180254. doi: 10.1371/journal.pone.0180254 (PMC5493374; doi:10.1371/journal.pone.0180254)
Supplement: S1 File — (ZIP) [file pone.0180254.s003.zip › skemark.m]

function skemark(mainske, ske, ep, jp, r)           
    mainske = bwareaopen(mainske, 5);
    reg = bwlabel(mainske);  
    stats = regionprops(reg);   
        
    for i = 1 : length(stats)        
        if(stats(i).Area > 170)
            continue;
        end
        [rows, cols] = find(reg == i);   
        obj = [cols, rows];       
        if (isempty(jp))            
        elseif (ismember(jp',obj,'rows'))
           continue            
        end
        plot(cols, rows, '.b', 'MarkerSize',8);       
        endpoint = intersect(obj, ep', 'rows');       
        width = ske .* (reg == i);
        [x y] = find(width == max(max(width)));
        centerpoint = [y(1,1), x(1,1)];       
        plot(centerpoint(1), centerpoint(2), '.y', 'MarkerSize',10);            
        reg(centerpoint(2), centerpoint(1)) = 0;
        temp = (reg == i);
        temp = bwlabel(temp);       
        stats1 = regionprops(temp);          
        width1 = mean(r(temp == 1)); 
        width2 = mean(r(temp == 2));   
        if temp(endpoint(1, 2), endpoint(1, 1)) == 1
           endpoint1 = endpoint(1, :);
           endpoint2 = endpoint(2, :);
        else
           endpoint1 = endpoint(2, :);
           endpoint2 = endpoint(1, :);
        end
        if width1 >= width2         
           headpoint = endpoint1; 
        else
           headpoint = endpoint2; 
        end
        plot(headpoint(1), headpoint(2), '.g', 'MarkerSize',10);        
        linemark(centerpoint, headpoint);             
    end    
end
